# Supplementary material for: Psoas Muscle Index as an Independent Predictor of Survival in Patients with Hepatocellular Carcinoma Receiving Systemic Targeted Therapy
Source: Cancers (Basel). 2025 Jan 10;17(2):209. doi: 10.3390/cancers17020209 (PMC11763421; doi:10.3390/cancers17020209)
Supplement: Supplementary file 1 [file cancers-17-00209-s001.zip]

Archive with 8 entries (8 files):
- FigureS1.pdf
- __MACOSX/._FigureS1.pdf
- FigureS2.pdf
- __MACOSX/._FigureS2.pdf
- TableS1.pdf
- __MACOSX/._TableS1.pdf
- TableS2.pdf
- __MACOSX/._TableS2.pdf
